# Supplementary material for: Timing-Dependent Effects of Prebiotic–Probiotic Supplementation on High-Fat-Diet-Induced Testicular Dysfunction and Gut Microbiota Alterations in Rats
Source: Microorganisms. 2026 Jul 17;14(7):1566. doi: 10.3390/microorganisms14071566 (PMC13413739; doi:10.3390/microorganisms14071566)
Supplement: Supplementary file 1 [file microorganisms-14-01566-s001.zip]

Archive with 1 entries (1 files):
- microorganisms-4355049-supplementary.pdf
